# Supplementary material for: Whole genome sequencing and analysis reveal insights into the genetic structure, diversity and evolutionary relatedness of luxI and luxR homologs in bacteria belonging to the Sphingomonadaceae family
Source: Front Cell Infect Microbiol. 2015 Jan 8;4:188. doi: 10.3389/fcimb.2014.00188 (PMC4288048; doi:10.3389/fcimb.2014.00188)
Supplement: Supplementary file 2 [file Table2.XLS]

## Sheet: Sheet1
LuxR homologs	contig	Start	End	Strand
Novosphingobium pentaromativorans US6-1	37	13065	13832	-
Novosphingobium sp. RR 2-17	97	12938	13690	+
Novosphingobium sp. AP12	21	37680	38330	+
Novosphingobium lindaniclasticum LE124	148	11723	12496	-
Novosphingobium tardaugens NBRC 16725	1	5030	5758	-
Novosphingobium tardaugens NBRC 16725	6	359850	360641	-
Novosphingobium resinovorum KF1	2	426890	427642	-
Novosphingobium resinovorum KF1	2	430662	431405	+
Novosphingobium resinovorum KF1	3	15399	16196	+
Novosphingobium resinovorum KF1	8	67808	68572	+
Novosphingobium sp. PP1Y	1	21431	22204	+
Novosphingobium sp. PP1Y	2	1737074	1737841	-
Novosphingobium sp. PP1Y	4	875522	876235	-
Sphingopyxis sp. MC1	2	294663	295433	-
Sphingopyxis sp. LC81	1	252663	253406	+
Sphingopyxis sp. LC81	36	11344	12099	+
Sphingopyxis sp. LC362	24	88672	89424	-
Sphingopyxis alaskensis	1	2661727	2662488	+
Sphingopyxis alaskensis	1	2731109	2731861	+
Sphingobium yanoikuyae ATCC 51230	8	807127	807879	+
Sphingobium yanoikuyae ATCC 51230	15	130624	131433	-
Sphingobium yanoikuyae ATCC 51230	15	136737	137537	+
Sphingobium yanoikuyae ATCC 51230	15	213319	214062	+
Sphingobium yanoikuyae ATCC 51230	15	425228	426004	-
Sphingobium yanoikuyae ATCC 51230	19	55449	56210	+
Sphingobium yanoikuyae ATCC 51230	19	58250	59008	+
Sphingobium sp. AP49	86	1264	2016	+
Sphingobium indicum B90A	61	75746	76426	-
Sphingobium indicum B90A	69	44842	45603	+
Sphingobium indicum B90A	69	45686	46363	+
Sphingobium xenophagum QYY	15	36014	36775	-
Sphingobium xenophagum QYY	37	21667	22419	-
Sphingobium xenophagum QYY	37	22431	23189	-
Sphingobium sp. YL23	26	24954	25697	-
Sphingobium sp. YL23	26	25714	26475	-
Sphingobium sp. HDIP04	113	10697	11377	-
Sphingobium sp. HDIP04	114	71333	72076	-
Sphingobium sp. HDIP04	114	72093	72854	-
Sphingobium lactosutens DS20	36	42571	43317	-
Sphingobium lactosutens DS20	36	43331	44092	-
Sphingobium lactosutens DS20	107	157400	158164	-
Sphingobium lactosutens DS20	108	7242	7997	-
Sphingobium baderi LL03	16	21923	22651	-
Sphingobium baderi LL03	25	6707	7531	+
Sphingobium baderi LL03	25	7552	8301	+
Sphingobium baderi LL03	36	132187	132963	+
Sphingobium baderi LL03	68	80949	81710	+
Sphingobium baderi LL03	68	81727	82470	+
Sphingobium baderi LL03	83	78212	79003	+
Sphingobium chinhatense IP26	14	117786	118466	+
Sphingobium sp. KK22	3	50002	50745	-
Sphingobium sp. KK22	3	50762	51523	-
Sphingobium sp. KK22	47	26970	27770	+
Sphingobium sp. ANT17	105	5017	5778	+
Sphingobium chlorophenolicum	1	289933	290724	+
Sphingobium chlorophenolicum	25	45342	46115	+
Sphingobium chlorophenolicum	62	14805	15575	-
Sphingobium herbicidovorans NBRC 16415	3	98531	99292	+
Sphingobium herbicidovorans NBRC 16415	3	99309	100052	+
Sphingobium herbicidovorans NBRC 16415	28	13316	14110	-
Sphingobium yanoikuyae B1	2	81909	82685	-
Sphingobium yanoikuyae B1	19	76854	77612	+
Sphingobium yanoikuyae B1	33	50487	51248	-
Sphingobium sp. DC-2	1	2701	3492	-
Sphingobium sp. L1	2	93843	94520	-
Sphingobium sp. L1	2	94603	95364	-
Sphingobium sp. L1	3	969316	970107	-
Sphingobium sp. SYK6	1	92759	93520	+
Sphingobium sp. SYK6	1	93603	94280	+
Sphingobium sp. SYK6	2	2152248	2153003	+
Sphingobium sp. SYK6	2	2833586	2834332	+
Sphingobium sp. SYK6	2	3589384	3590091	-
Sphingobium sp. UT26S	2	479475	480152	-
Sphingobium sp. UT26S	2	480235	480996	-
Sphingobium sp. UT26S	2	2984088	2984855	+
Sphingomonas sp. SKA58	7	102651	103421	-
Sphingomonas sp. SKA58	9	37907	38653	-
Sphingomonas sp. SKA58	9	38667	39428	-
Sphingomonas sp. S17	50	9467	10186	-
Sphingomonas sp. KC8	51	11832	12620	-
Sphingomonas elodea ATCC 31461	67	92437	93195	+
Sphingomonas sp. PAMC 26617	2	113335	114156	-
Sphingomonas sp. PAMC 26621	23	102796	103617	-
Sphingomonas sp. YL-JM2C	10	206384	207133	-
Sphingomonas sp. YL-JM2C	15	37431	38336	+
Sphingomonas sp. YL-JM2C	105	50967	51737	-
Sphingomonas sp. YL-JM2C	106	39082	39912	-
Sphingomonas paucimobilis EPA505	11	26858	27649	+
Sphingomonas paucimobilis EPA505	16	87394	88149	+
Sphingomonas paucimobilis EPA505	27	37549	38301	-
Sphingomonas sp. UNC305MFCOL5.2	1	425195	425941	+
Spingomonas sp. MM1	1	204979	205740	+
Spingomonas sp. MM1	1	205757	206500	+
Sphingomonas wittichii	3	165609	166367	-
Sphingomonas wittichii	3	2237514	2238350	-
Sphingomonas wittichii	3	4813199	4814104	+
