# Supplementary material for: Whole genome sequencing and analysis reveal insights into the genetic structure, diversity and evolutionary relatedness of luxI and luxR homologs in bacteria belonging to the Sphingomonadaceae family
Source: Front Cell Infect Microbiol. 2015 Jan 8;4:188. doi: 10.3389/fcimb.2014.00188 (PMC4288048; doi:10.3389/fcimb.2014.00188)
Supplement: Supplementary file 3 [file Table3.XLS]

## Sheet: luxI_coordinate
Organism	LuxI homolog	contig	start	end	strand
Novosphingobium pentaromativorans US6-1	Novo_AGFM01~contig37_9	37	12388	13002	-
Novosphingobium sp. RR 2-17	Novo_AKFJ01~contig97_13	97	13765	14379	+
Novosphingobium sp. AP12	Novo_AKKE01~contig21_33	21	38449	39084	+
Novosphingobium lindaniclasticum LE124	Novo_ATHL01~contig148_10	148	11030	11668	-
Novosphingobium resinovorum KF1	Novo_JFYZ01.1~contig2_386	2	426170	426793	-
Novosphingobium resinovorum KF1	Novo_JFYZ01.1~contig8_31	8	68662	69291	+
Novosphingobium sp. PP1Y	Novo_Novosphingobium_PP1Y~contig1_27	1	22299	22925	+
Novosphingobium sp. PP1Y	Novo_Novosphingobium_PP1Y~contig2_1615	2	1736397	1737011	-
Sphingopyxis sp. MC1	Pyxis_AOUN01~contig2_266	2	293989	294594	-
Sphingopyxis sp. LC81	Pyxis_JNFC~contig1_218	1	253498	254115	+
Sphingopyxis sp. LC81	Pyxis_JNFC~contig36_15	36	12199	12825	+
Sphingopyxis sp. LC362	Pyxis_JNFD~contig24_87	24	86804	87430	-
Sphingopyxis alaskensis	Pyxis_Sphingopyxis_alaskensis~contig1_2549	1	2662586	2663212	+
Sphingopyxis alaskensis	Pyxis_Sphingopyxis_alaskensis~contig1_2613	1	2731970	2732596	+
Sphingobium yanoikuyae ATCC 51230	Sphingobium_AGZU01~contig8_746	8	807994	808212	+
Sphingobium yanoikuyae ATCC 51230	Sphingobium_AGZU01~contig8_1073	8	1141920	1142648	-
Sphingobium yanoikuyae ATCC 51230	Sphingobium_AGZU01~contig15_367	15	424525	425172	-
Sphingobium sp. AP49	Sphingobium_AJVL01~contig86_2	86	2131	2757	+
Sphingobium indicum B90A	Sphingobium_AJXQ01~contig69_51	69	46438	47049	+
Sphingobium indicum B90A	Sphingobium_AJXQ01~contig84_13	84	14766	15557	-
Sphingobium xenophagum QYY	Sphingobium_AKIB01~contig15_27	15	35343	35957	-
Sphingobium xenophagum QYY	Sphingobium_AKIB01~contig37_24	37	20963	21580	-
Sphingobium sp. YL23	Sphingobium_ASTG01~contig26_30	26	24270	24881	-
Sphingobium sp. HDIP04	Sphingobium_ATDO01~contig113_9	113	10020	10625	-
Sphingobium sp. HDIP04	Sphingobium_ATDO01~contig114_70	114	70649	71260	-
Sphingobium sp. HDIP04	Sphingobium_ATDO01~contig135_11	135	12378	13169	+
Sphingobium lactosutens DS20	Sphingobium_ATDP01~contig36_35	36	41885	42496	-
Sphingobium lactosutens DS20	Sphingobium_ATDP01~contig107_167	107	156680	157309	-
Sphingobium lactosutens DS20	Sphingobium_ATDP01~contig108_8	108	6537	7163	-
Sphingobium baderi LL03	Sphingobium_ATIB01~contig25_7	25	8375	8989	+
Sphingobium baderi LL03	Sphingobium_ATIB01~contig50_145	50	154150	154854	-
Sphingobium baderi LL03	Sphingobium_ATIB01~contig68_90	68	82543	83154	+
Sphingobium chinhatense IP26	Sphingobium_AUDA01~contig14_115	14	118538	119143	+
Sphingobium chinhatense IP26	Sphingobium_AUDA01~contig233_11	233	12378	13169	+
Sphingobium sp. KK22	Sphingobium_BATN01~contig3_50	3	49318	49929	-
Sphingobium sp. KK22	Sphingobium_BATN01~contig47_24	47	27827	28426	+
Sphingobium sp. KK22	Sphingobium_BATN01~contig92_6	92	4613	5239	+
Sphingobium sp. KK22	Sphingobium_BATN01~contig116_3	116	1463	2254	-
Sphingobium sp. ANT17	Sphingobium_JEMV01~contig105_8	105	5913	6527	+
Sphingobium chlorophenolicum	Sphingobium_JFHR01~contig25_44	25	46172	46786	+
Sphingobium chlorophenolicum	Sphingobium_JFHR01~contig58_25	58	28671	29462	+
Sphingobium chlorophenolicum	Sphingobium_JFHR01~contig62_15	62	14147	14746	-
Sphingobium herbicidovorans NBRC 16415	Sphingobium_JFZA01~contig3_109	3	100125	100736	+
Sphingobium herbicidovorans NBRC 16415	Sphingobium_JFZA01~contig28_11	28	12623	13234	-
Sphingobium yanoikuyae B1	Sphingobium_JGVR01~contig2_72	2	81206	81853	-
Sphingobium yanoikuyae B1	Sphingobium_JGVR01~contig19_86	19	77751	78365	+
Sphinogbium sp. L1	Sphingobium_Sphingobium_L1~contig1_605	1	723087	723878	-
Sphinogbium sp. L1	Sphingobium_Sphingobium_L1~contig2_93	2	93157	93768	-
Sphingobium sp. SYK6	Sphingobium_Sphingobium_SYK6~contig1_98	1	94355	94966	+
Sphingobium sp. SYK6	Sphingobium_Sphingobium_SYK6~contig2_1959	2	2153082	2153708	+
Sphingobium sp. SYK6	Sphingobium_Sphingobium_SYK6~contig2_2624	2	2834413	2835021	+
Sphingobium sp. UT26S	Sphingobium_Sphingobium_UT26S~contig2_446	2	478789	479400	-
Sphingobium sp. UT26S	Sphingobium_Sphingobium_UT26S~contig2_2850	2	2984912	2985511	+
Sphingobium sp. UT26S	Sphingobium_Sphingobium_UT26S~contig3_73	3	60903	61529	+
Sphingobium sp. UT26S	Sphingobium_Sphingobium_UT26S~contig5_531	5	643692	644483	+
Sphingomonas sp. SKA58	Sphingomonas_AAQG01~contig7_111	7	101976	102581	-
Sphingomonas sp. SKA58	Sphingomonas_AAQG01~contig9_47	9	37220	37831	-
Sphingomonas sp. KC8	Sphingomonas_AFMP01~contig51_15	51	11156	11761	-
Sphingomonas sp. YL-JM2C	Sphingomonas_ASTM01~contig10_192	10	205674	206300	-
Sphingomonas sp. YL-JM2C	Sphingomonas_ASTM01~contig105_42	105	50293	50898	-
Sphingomonas paucimobilis EPA505	Sphingomonas_JFYY01.1~contig16_94	16	88225	88860	+
Sphingomonas paucimobilis EPA505	Sphingomonas_JFYY01.1~contig27_41	27	36814	37440	-
Sphingomonas sp. UNC305MFCOL5.2	Sphingomonas_JOOE01.1~contig1_415	1	426017	426628	+
Sphingomonas sp. MM1	Sphingomonas_Sphingomonas_MM1~contig1_206	1	206573	207184	+
