# Supplementary material for: Whole genome sequencing and analysis reveal insights into the genetic structure, diversity and evolutionary relatedness of luxI and luxR homologs in bacteria belonging to the Sphingomonadaceae family
Source: Front Cell Infect Microbiol. 2015 Jan 8;4:188. doi: 10.3389/fcimb.2014.00188 (PMC4288048; doi:10.3389/fcimb.2014.00188)
Supplement: Supplementary file 4 [file Table4.XLS]

## Sheet: Sheet1
Accession Number	Organism
AEWJ01	Novosphingobium nitrogenifigens DSM 19370
AGFM01	Novosphingobium pentaromativorans US6-1
AKFJ01	Novosphingobium sp. RR 2-17
AKKE01	Novosphingobium sp. AP12
AQWK01	Novosphingobium nitrogenifigens DSM 19370
ATHL01	Novosphingobium lindaniclasticum LE124
AUBA01	Novosphingobium acidiphilum DSM 19966
BASZ01	Novosphingobium tardaugens NBRC 16725
JFYZ01	Novosphingobium resinovorum KF1
NC_007794	Novosphingobium aromaticivorans DSM 12444
NC_015580	Novosphingobium pentaromaticivorans PP1Y
AOUN01	Sphingopyxis sp. MC1
ATUR01	Sphingopyxis baekryungensis DSM 16222
JNFC	Sphingopyxis sp. LC81
JNFD	Sphingopyxis sp. LC362
NC_008048	Sphingopyxis alaskensis RB2256
AFXE01	Sphingobium yanoikuyae XLDN2-5
AGZU01	Sphingobium yanoikuyae ATCC 51230
AJVL01	Sphingobium sp. AP49
AJXQ01	Sphingobium indicum B90A
AKIB01	Sphingobium xenophagum QYY
ASTG01	Sphingobium sp. YL23
ATDO01	Sphingobium sp. HDIP04
ATDP01	Sphingobium lactosutens DS20
ATHO01	Sphingobium quisquiliarum P25
ATIB01	Sphingobium baderi LL03
AUDA01	Sphingobium chinhatense IP26
BARE01	Sphingobium xenophagum NBRC 107872
BATN01	Sphingobium sp. KK22
CAVK01	Sphingobium japonicum BID32
JEMV01	Sphingobium sp. ANT17
JFHR01	Sphingobium chlorophenolicum
JFZA01	Sphingobium herbicidovorans NBRC 16415
JGVR01	Sphingobium yanoikuyae B1
JNAC01	Sphingobium sp. DC-2
NC_015593	Sphingobium chlorophenolicum L 1
NC_014006	Sphingobium japonicum UT26S
NC_015976	Sphingobium sp. SYK 6
AAQG01	Sphingomonas sp. SKA58
AFGG01	Sphingomonas sp. S17
AFMP01	Sphingomonas sp. KC8
AGFU01	Sphingomonas elodea ATCC 31461
AHHA01	Sphingomonas sp. PAMC 26617
AHIR01	Sphingomonas echinoides ATCC 14820
AHIS01	Sphingomonas sp. PAMC 26605
AIDW01	Sphingomonas sp. PAMC 26621
ALBQ01	Sphingomonas sp. ATCC 31555
AORL01	Sphingomonas sp. PR090111-T3T-6A
AORY01	Sphingomonas sp. MN802WORKER
AQUJ01	Sphingomonas melonis C3
AQZT01	Sphingomonas melonis DAPP-PG 224
ASTM01	Sphingomonas sp. YL-JM2C
ATTG01	Sphingomonas melonis FR1
ATTI01	Sphingomonas phyllosphaerae 5.2
ATYK01	Sphingomonas phyllosphaerae FA2
JFBW01	Sphingomonas jaspsi DSM 18422
JFYV01	Sphingomonas sp. RIT328
JFYY01	Sphingomonas paucimobilis EPA505
JONN01	Sphingomonas astaxanthinifaciens DSM 22298
JOOE01	Sphingomonas sp. UNC305MFCOL5.2
NC_020561	Sphingobium sp. MM 1
NC_009511	Sphingobium wittichii RW1
